# Supplementary material for: GNOME: A Gaseous Nitrogen Oxide Measuring front-End for aqueous environmental materials
Source: HardwareX. 2023 Jul 29;15:e00459. doi: 10.1016/j.ohx.2023.e00459 (PMC10410601; doi:10.1016/j.ohx.2023.e00459)
Supplement: Supplementary data 1 — xxx [file mmc1.xlsx]

## Sheet: Sheet1
Designator	Component	Number	Estimated Cost per unit -USD	Estimated Total cost - USD	Source of materials	Material type
a1	61 cm length, 1/2" diameter aluminum rod	1	For all aluminum rod parts (a1-e2, g1-g2). The total length is 315 cm of 1/2" diameter aluminum rod	4*$7.68/914 mm = 30.72	https://www.lowes.com/pd/Hillman-1-2-in-dia-x-3-ft-L-Zinc-Plated-Steel-Solid-Round-Rod/3059347	Metal
b1 b2	36 cm length, 1/2" diameter aluminum rod	2	-	-	-	Metal
c1 c2	31 cm length, 1/2" diameter aluminum rod	2	-	-	-	Metal
d1 d2	20 cm length, 1/2" diameter aluminum rod	2	-	-	-	Metal
e1 e2	31 cm length, 1/2" diameter aluminum rod	2	-	-	-	Metal
f1 f2 f3 f4 f5 f6 f7 f8 f9 f10	Eisco lattice clamp pack CH0664C (includes allen key)	10	24.50/12 pack	24.5	https://www.fishersci.com/shop/products/eisco-lattice-clamp/S02608?searchHijack=true&searchTerm=S02608&searchType=RAPID&matchedCatNo=S02608	Metal
g1 g2	10 cm length, 1/2" diameter aluminum rod	2	-	-	-	Metal
h1 h2 h3 h4	Humboldt H21242 base plate	4	5.5	22.2	https://www.fishersci.com/shop/products/attachable-base-plate/S47812B#?keyword=base%20plate%20ring%20stand	Metal
i1 i2 i3 i4	Fisherbrand Castaloy 2-prong extension clamp 20.32 cm (8”) 05-769-4Q	4	29.84	119.36	https://www.fishersci.com/shop/products/thermo-scientific-castaloy-two-prong-extension-clamps-2/p-30533	Metal
j1 j2	Fisherbrand Castaloy Three-Prong Extension Clamp, 05-769-6Q	2	37.56	75.12	https://www.fishersci.com/shop/products/thermo-scientific-castaloy-three-prong-extension-clamps-3/p-30559#?keyword=3%20prong%20clamp%20fisher	Metal
k1	Fisherbrand Split Cast-Brass Ring	1	52.26	52.26	https://www.fishersci.com/shop/products/fisherbrand-split-cast-brass-rings-2/14052AQ#?keyword=ring%20stand%20clamp	Metal
l1 l2 l3 l4 l5	FisherbrandFlexaframeCastaloy Hook Connector	5	12.87	64.35	https://www.fishersci.com/shop/products/thermo-scientific-flexaframe-castaloy-hook-connector/1466618Q	Metal
m1 m2 m3	Fisherbrand Castaloy Clamp Regular Holder	3	21.84	65.52	https://www.fishersci.com/shop/products/thermo-scientific-castaloy-clamp-regular-holder/05754q	Metal
n1 n2	Husky 2-inch 823 082 c-clamp	2	17.49/4 pack	17.49	https://www.ebay.com/itm/Husky-2-C-Clamp-4-Pack-Brand-New-823-082-/274519556540	Metal
o1	Key Instruments acrylic ball gauge 0-2.5 LPM (0-40 GPH, or 0-5 SCFH), mounted to n1	1	111	111	https://www.coleparmer.com/i/key-instruments-fr4a30bvbn-d-valved-acrylic-flowmeter-for-gases-0-4-to-5-scfh-4-scale/3247031	Other
p1	85 mm length, 4 mm thickness, 38 mm height L-bracket, drilled for 14 mm diameter hole for mounting to o1	1	3.79/305 mm	3.79	https://www.onlinemetals.com/en/buy/hot-roll-steel/1-5-x-1-5-x-0-125-mild-steel-angle-a36-hot-rolled/pid/9911?variant=9911_12_0&gclid=Cj0KCQjwl9GCBhDvARIsAFunhsm4GxSJkJV3-hJxWKXq2RRC9BrVXGCWYO3oKVtY_oOTysIZH38FZUUaAgBEEALw_wcB	Metal
q1	Parker/Balston 125 PSI DFU 9933-11-DX filter, 3.175 mm (1/8”) NPT	1	460.38	460.38	https://shop.daviscontrols.com/products/9933-11-DX	Other
r1	Single scale +100/-30 PSI pressure and vacuum gauge 6.35 mm (1/4”) NPT	1	15.3	15.3	https://www.mcmaster.com/3941K53/?SrchEntryWebPart_InpBox=pressure+gauge	Other
s1	Low pressure brass 6.35 mm (1/4”) NPT tee-connector 4429K251	1	9.36	9.36	https://www.mcmaster.com/4429K251/?SrchEntryWebPart_InpBox=pressure+gauge	Metal
t1 t2	Push-to-connect type 6.35 mm (1/4”) NPT fitting	2	3.16	6.32	e.g. https://www.mcmaster.com/5779K109/	Plastic
u1 u2 u3 u4 u5	PTFE thread sealant tape 6.35 mm (1/4”)	1	2.24/roll	2.24	https://www.mcmaster.com/6802K11/	Other
v1 v2	Restek PEEK plug for bottle top adaptors 1/4-28, 27848	2	14.00/3 pack	14	https://www.restek.com/en/products/accessories-labware/lc-accessories/Mobile-Phase-Management/53029/	Plastic
w1 w2 w3 w4	Restek Mobi-Cap, 3-port GL45, 27836, includes 3 VICI ferrules and 3 fittings (2x 1/8", 1x 1/16"), only 1/8" ferrules and fittings are used herein	2	39	78	https://www.restek.com/en/products/accessories-labware/lc-accessories/Mobile-Phase-Management/53022/	Plastic
x1 x2	Fisherbrand 100 mL glass bottle GL45 cap, FB-800-100	2	61.93/10 pack	61.93	https://www.fishersci.com/shop/products/fisherbrand-reusable-glass-media-bottles-cap-13/FB800100	Other
y1 y2	Brass Swagelok 6.35-6.35 (1/4”-1/4”) union bulkhead fitting with ferrules, B-400-61	2	8.8	17.6	https://www.swagelok.com/en/catalog/Product/Detail?part=B-400-61	Metal
z1 z2	Acrylic clear sealant, e.g. DAP	1	7.99/tube	7.99	https://www.acehardware.com/departments/paint-and-supplies/caulk-and-sealants/caulk/1000565	Other
aa1	Mepal/ Rosti 700 13 cm (5”) width, 7.5 cm (3”) depth, 12.3 cm (4.8”) height container with lid	1	4.75	4.75	https://www.rostimepal-markenshop.de/epages/63125519.sf/en_GB/?ObjectPath=/Shops/63125519/Products/rm1046606	Plastic
ab1	Adjustable rubber heating strip, with control unit 120V, 61 cm length (24”), 1.3 cm width (1/2”)	1	135.4	135.4	https://www.mcmaster.com/3631K21/?SrchEntryWebPart_InpBox=pressure+gauge	Other
ac1 ac2 ac3 ac4 ac5 ac6	Polyamide (nylon) tubing 1/4” OD	5	15.29/7.62 m (25 feet)	15.29	https://www.grainger.com/product/USA-SEALING-25-ft-Nylon-Tubing-55YP60	Plastic
ad1	Kimble Chase reaction cell chamber similar to 737600, 34-25900, with 3 GL-14 threads, #25 o-ring, 2x GL-14 caps with insert for 1/8" tubing, 1x GL-14 septum port cap	1	1	~200, custom piece	DWK.com	Other
ae1	Inox 35/25, 18/8 pinch clamp with locking screw	1	13.1	13.1	https://www.ebay.com/i/233534724061	Metal
af1 af2 af3 af4 af5	Polyamide (nylon) tubing 1/8” OD	5	7.50/25 feet	7.5	https://www.mcmaster.com/5548K71/?SrchEntryWebPart_InpBox=nylon+tubing	Plastic
ag1 ag2	Leur-NPT adapter for 1/8" tubing	2	13.00/5 pack	13	https://www.adhesivedispensing.net/1_8_NPT_thread_to_female_luer_plastic_TSD931_61P_p/tsd931-61p.htm	Plastic
ah1 ah2	Idex 1/4-28-Leur adapter, P-655	2	15.8	31.6	https://www.coleparmer.com/i/idex-p-655-threaded-luer-adapter-red-black-peek-0-040-bore-male-luer-lock-x-female-1-4-28-flat-bottom-1-ea/0201412	Plastic
ai1 ai2	Idex 1/8" Super Flangeless PEEK ferrule, P-350X	2	35.87/10 pack	35.87	https://www.idex-hs.com/store/super-flangelesstm-ferrule-peek-w-sst-ring-1-4-28-flat-bottom-for-1-8-od-natural-10-pack.html	Plastic
aj1 aj2 aj3 aj4	Idex 1/4-28 for 1/8" OD tubing nut, P-331	4	3.4	13.6	https://www.coleparmer.com/i/idex-p-331-super-flangeless-nut-standard-knurl-natural-peek-1-8-od-tubing-1-4-28-flat-bottom-1-ea/0202180	Plastic
ak1 ak2	Idex, Flangeless ferrule for 18" tubing, XP-335X	2	44.00/10 pack	44	https://www.coleparmer.com/i/idex-xp-335x-flangeless-fitting-short-head-natural-peek-1-8-od-tubing-1-4-28-flat-bottom-10-pk/0201504?PubID=UX&persist=true&ip=no&gclid=Cj0KCQjwjPaCBhDkARIsAISZN7T7xN1FiHHWQJj1hj-NNX9m_MHudEPGtDbq1AYXSYl6KaoQE8rWkSgaAhR3EALw_wcB	Plastic
al1	Swagelok bulkhead 1/4" NPT fitting with ferrules, SS-400-1-4	1	8.37	8.37	https://www.swagelok.com/en/catalog/Product/Detail?part=SS-400-1-4	Metal
am1	Swagelok 1/4-1/4" check-valve with ferrules, B-4C-1/3	1	30.58	30.58	https://products.swagelok.com/en/c/fixed-pressure/p/B-4C-1%252F3	Metal
an1 an2	Swagelok 1/4-1/8" brass reducing union with ferrules, B-400-6-2	2	6.15	6.15	https://www.swagelok.com/en/catalog/Product/Detail?part=B-400-6-2	Metal
ao1	Swagelok 1/4-1/4-1/4 Tee 3-way brass union, B-400-3	1	11.77	11.77	https://www.swagelok.com/en/catalog/Product/Detail?part=B-400-3	Metal
ap1	Tygon tubing 1/4" OD	1	13.50/25 feet	13.5	https://www.mcmaster.com/6516T17/?SrchEntryWebPart_InpBox=t	Plastic
aq1	Bel-Art plastic screw c-clamp	1	32.73/3 pack	32.73	https://www.fishersci.com/shop/products/sp-scienceware-acetal-plastic-screw-clamp/S14319#?keyword=hose%20clamp%20screw%20plastic	Plastic
ar1	Polyamide (nylon) tubing 3/8” OD	1	10.60/10 feet	10.6	https://www.mcmaster.com/5548K77/	Plastic
as1	Swagelok 3/8-1/4" brass reducing union with ferrules, B-600-6-4	1	8.27	8.27	https://www.swagelok.com/en/catalog/Product/Detail?part=B-600-6-4	Metal
at1	Swagelok 1/4" NPT fitting with ferrules, SS-400-1-4	1	8.37	8.37	https://www.swagelok.com/en/catalog/Product/Detail?part=SS-400-1-4	Metal
			Sum ($)	1903.88
